# Supplementary material for: Herpes labialis and Nigerian dental health care providers: knowledge, attitudes, behaviors, and refusal to treat
Source: BMC Health Serv Res. 2015 Sep 15;15:383. doi: 10.1186/s12913-015-1023-9 (PMC4572650; doi:10.1186/s12913-015-1023-9)
Supplement: Additional file 2: — Database for the study. (XLSX 19 kb) [file 12913_2015_1023_MOESM2_ESM.xlsx]

## Sheet: Sheet1
Age	Agerange	Gender	Marital	virus	tear	saliva	Kissing	toothbrush	Spoons	Lipstick	Hand	Sexual	Selflimiting	Whitlow	Fatique	Sun	Stress	Infection	Temperature	Fever	Menstruation	Hormone	Treatment	Immune	Handwashing	kissingavoid	Sexualavoid	Partner	Shaking	Sharing	Spoonavoid	Comfort	Concern	History	Infectioncontrol	Educate	nottreat	refusal	professionalstatus
29-31	>29	male	single	don't know	don't know	don't know	don't know	don't know	don't know	don't know	don't know	don't know	don't know	don't know	no	no	no	no	no	no	no	no	no	no	yes	yes	no	yes	no	yes	yes	n	n	sa	sa	sa	n	not refuse	students
26-28	<29	male	single	yes	no	don't know	don't know	don't know	no	don't know	no	no	no	no	no	no	yes	yes	yes	yes	no	yes	yes	yes	yes	yes	yes	yes	no	yes	yes	n	n	sa	sa	sa	d	not refuse	students
23-25	<29	male	single	yes	don't know	don't know	don't know	don't know	don't know	don't know	don't know	yes	yes	yes	no	no	no	no	no	no	no	no	no	yes	yes	no	yes	no	no	no	no	n	n	n	n	n	n	not refuse	students
26-28	<29	male	single	yes	no	no	no	no	no	no	no	no	no	no	no	no	no	no	no	no	no	no	no	no	no	no	no	no	no	no	no	n	n	n	n	n	n	not refuse	students
26-28	<29	female	single	yes	no	no	no	no	no	no	no	no	yes	yes	yes	no	yes	yes	no	yes	yes	yes	no	yes	yes	yes	no	yes	no	yes	no	sa	sd	a	sa	sa	sa	refusal	students
26-28	<29	male	single	yes	don't know	yes	yes	yes	no	no	no	no	yes	yes	yes	yes	yes	yes	yes	yes	yes	yes	yes	yes	yes	no	no	no	no	yes	no	sa	d	sa	sa	sa	sa	refusal	students
26-28	<29	male	single	yes	no	yes	yes	yes	no	no	no	no	don't know	don't know	no	no	yes	yes	no	yes	yes	no	yes	yes	yes	no	yes	yes	no	yes	yes	d	a	a	a	n	n	not refuse	students
>31	>29	male	single	yes	yes	yes	yes	yes	no	no	yes	yes	yes	yes	yes	no	yes	yes	no	yes	yes	yes	no	yes	yes	yes	no	yes	no	yes	no	a	a	a	a	n	sd	not refuse	students
29-31	>29	male	single	yes	no	yes	yes	no	yes	no	no	yes	no	yes	no	no	yes	yes	no	no	yes	no	yes	yes	yes	yes	no	yes	no	yes	yes	d	a	n	sa	sa	n	not refuse	students
26-28	<29	male	single	yes	don't know	yes	yes	yes	no	no	no	yes	no	yes	no	no	yes	yes	yes	yes	yes	yes	yes	yes	yes	yes	yes	yes	yes	no	no	n	sa	sa	sa	sa	d	not refuse	students
26-28	<29	male	single	yes	don't know	yes	yes	don't know	no	yes	no	no	yes	yes	yes	yes	yes	yes	yes	yes	yes	yes	yes	yes	yes	yes	no	yes	no	yes	no	a	sa	sa	sa	sa	n	not refuse	students
23-25	<29	male	single	yes	yes	yes	yes	yes	don't know	don't know	no	yes	yes	yes	yes	yes	yes	yes	yes	yes	no	no	no	yes	yes	yes	yes	yes	yes	yes	yes	a	a	a	sa	sa	sd	not refuse	students
23-25	<29	female	single	yes	no	yes	yes	yes	no	no	no	yes	yes	no	yes	no	yes	no	no	yes	yes	yes	yes	yes	yes	yes	yes	yes	yes	yes	yes	a	a	sa	sa	sa	a	refusal	students
23-25	<29	male	single	yes	yes	yes	yes	yes	yes	yes	don't know	yes	yes	yes	yes	no	yes	no	no	yes	yes	yes	yes	yes	yes	yes	yes	yes	no	yes	yes	a	a	a	a	a	sd	not refuse	students
23-25	<29	female	single	yes	don't know	yes	yes	yes	no	don't know	no	yes	yes	yes	no	yes	yes	yes	no	yes	no	no	no	yes	no	yes	yes	yes	yes	yes	yes	d	n	sa	sa	a	sa	refusal	students
23-25	<29	female	single	yes	no	yes	yes	don't know	don't know	don't know	don't know	yes	yes	yes	no	no	yes	yes	yes	yes	no	no	yes	yes	yes	yes	yes	yes	yes	yes	yes	n	n	sa	sa	sa	d	not refuse	students
20-22	<29	female	single	yes	no	yes	yes	yes	yes	yes	no	yes	yes	don't know	no	no	yes	no	no	yes	no	no	yes	yes	yes	yes	no	yes	no	yes	yes	n	sa	sa	n	sa	d	not refuse	students
26-28	<29	female	single	yes	no	no	no	no	don't know	no	no	yes	yes	don't know	yes	yes	yes	no	yes	no	no	no	no	no	yes	no	no	no	no	no	no	d	sa	n	sa	sa	n	not refuse	students
29-31	>29	male	single	yes	no	no	no	yes	no	no	no	yes	yes	yes	yes	yes	yes	yes	no	yes	no	yes	yes	yes	yes	yes	no	yes	no	no	no	n	n	sa	sa	sa	d	not refuse	students
>31	>29	female	married	yes	no	no	no	no	don't know	don't know	don't know	yes	yes	don't know	yes	yes	yes	yes	no	no	no	no	no	yes	yes	no	yes	yes	no	no	no	n	n	n	n	n	n	not refuse	students
29-31	>29	male	single	yes	don't know	don't know	don't know	don't know	don't know	don't know	no	no	don't know	don't know	no	no	no	no	no	no	no	no	no	yes	yes	yes	no	no	no	yes	no	sa	d	n	n	n	n	not refuse	students
26-28	<29	male	single	yes	yes	yes	no	don't know	yes	yes	no	yes	yes	no	no	yes	yes	no	yes	yes	no	no	no	yes	yes	no	yes	yes	yes	yes	no	n	a	n	a	n	n	not refuse	students
26-28	<29	female	single	yes	don't know	no	yes	don't know	don't know	don't know	don't know	don't know	don't know	don't know	yes	yes	yes	yes	no	yes	no	no	yes	yes	no	yes	no	yes	no	no	no	a	n	a	a	sa	a	refusal	students
23-25	<29	female	single	yes	no	no	no	no	no	no	no	no	yes	yes	yes	no	yes	yes	no	yes	no	no	yes	yes	yes	yes	no	no	yes	yes	no	n	n	a	a	a	sd	not refuse	students
26-28	<29	female	single	yes	no	no	no	no	no	don't know	no	don't know	yes	yes	yes	yes	yes	no	no	no	no	no	yes	yes	yes	yes	no	yes	no	yes	no	d	n	sa	sa	sa	d	not refuse	students
23-25	<29	female	single	yes	don't know	yes	yes	don't know	no	no	don't know	no	yes	yes	yes	no	yes	yes	no	yes	yes	no	no	yes	no	yes	yes	yes	no	no	yes	sa	sa	sa	sa	sa	sa	refusal	students
26-28	<29	male	single	yes	yes	yes	don't know	yes	yes	don't know	no	no	don't know	don't know	yes	no	yes	yes	yes	yes	no	yes	yes	yes	yes	yes	no	yes	no	yes	yes	n	a	sa	sa	sa	d	not refuse	students
26-28	<29	female	single	don't know	don't know	don't know	don't know	don't know	don't know	don't know	don't know	don't know	don't know	don't know	yes	no	yes	no	yes	yes	no	yes	yes	yes	yes	yes	yes	yes	no	yes	no	d	a	a	a	a	d	not refuse	students
29-31	>29	female	single	yes	don't know	yes	yes	don't know	don't know	no	no	don't know	yes	no	yes	no	yes	yes	yes	yes	yes	yes	no	yes	yes	yes	no	yes	no	no	yes	n	sa	n	sa	sa	sd	not refuse	students
26-28	<29	female	single	yes	yes	yes	yes	yes	don't know	yes	no	no	yes	don't know	yes	no	yes	yes	yes	yes	no	no	yes	yes	no	yes	yes	yes	no	yes	no	n	a	sa	sa	sa	d	not refuse	students
26-28	<29	male	single	yes	yes	yes	yes	yes	don't know	don't know	no	yes	don't know	yes	no	no	yes	yes	no	no	yes	yes	no	yes	yes	yes	yes	yes	no	yes	yes	d	a	sa	sa	sa	n	not refuse	students
26-28	<29	male	single	yes	no	yes	yes	don't know	yes	don't know	no	no	yes	don't know	no	no	yes	no	no	yes	no	yes	no	yes	yes	yes	no	yes	no	yes	yes	n	sa	sa	sa	sa	sd	not refuse	students
>31	>29	female	single	yes	no	yes	yes	yes	yes	yes	no	no	no	don't know	yes	no	yes	no	yes	yes	yes	yes	no	yes	yes	yes	no	yes	no	yes	yes	d	n	sd	sd	a	d	not refuse	students
26-28	<29	male	single	yes	no	yes	no	yes	don't know	don't know	don't know	don't know	don't know	yes	no	no	yes	no	no	no	no	yes	no	yes	yes	yes	yes	yes	no	yes	no	n	a	sa	sa	sa	sa	refusal	students
>31	>29	male	single	don't know	don't know	yes	yes	yes	yes	yes	no	don't know	don't know	don't know	no	yes	no	no	no	no	yes	no	yes	yes	yes	yes	yes	yes	no	yes	no	sa	n	sa	sa	sa	sa	refusal	students
29-31	>29	male	single	yes	no	yes	yes	yes	yes	don't know	don't know	don't know	yes	yes	yes	yes	yes	yes	yes	yes	yes	yes	no	yes	yes	no	yes	yes	no	yes	yes	sa	sa	sa	sa	sa	sd	refusal	students
26-28	<29	male	single	yes	no	yes	yes	yes	no	yes	no	don't know	yes	no	yes	no	yes	no	yes	yes	yes	yes	no	yes	yes	no	no	yes	no	yes	no	a	n	sa	sa	sa	d	not refuse	students
29-31	>29	male	single	yes	no	yes	yes	yes	no	no	no	don't know	don't know	don't know	no	yes	yes	no	yes	yes	no	yes	yes	yes	no	yes	no	yes	no	yes	no	a	a	a	a	a	a	refusal	students
29-31	>29	female	married	yes	no	don't know	yes	no	no	no	no	no	yes	yes	yes	yes	yes	yes	yes	yes	yes	yes	no	yes	yes	yes	no	yes	no	no	no	a	sa	sa	sa	sa	sd	not refuse	students
23-25	<29	male	single	yes	don't know	yes	don't know	don't know	don't know	don't know	don't know	don't know	don't know	don't know	no	no	yes	no	no	no	no	yes	no	yes	yes	yes	yes	yes	no	no	no	n	n	sa	sa	sa	n	not refuse	students
26-28	<29	male	single	yes	don't know	don't know	yes	don't know	no	yes	no	yes	no	yes	yes	no	yes	no	yes	no	no	no	no	yes	yes	no	no	yes	no	no	yes	n	sd	sa	sa	sa	sd	not refuse	students
>31	>29	male	single	yes	yes	yes	yes	yes	yes	yes	no	yes	yes	yes	yes	yes	yes	yes	yes	yes	yes	yes	yes	yes	yes	yes	no	yes	no	no	no	n	n	n	n	n	n	not refuse	students
26-28	<29	male	single	yes	yes	yes	yes	yes	yes	yes	no	yes	no	yes	no	no	yes	no	no	no	no	yes	no	yes	yes	yes	no	yes	no	yes	yes	sa	sd	sa	sa	sa	n	not refuse	students
26-28	<29	male	single	yes	no	yes	yes	no	no	yes	no	don't know	yes	don't know	yes	yes	yes	no	yes	yes	yes	yes	no	yes	yes	no	no	yes	no	yes	no	sd	sd	sa	sa	sa	d	not refuse	students
26-28	<29	male	single	yes	no	don't know	yes	no	yes	don't know	no	no	yes	don't know	yes	no	yes	no	yes	yes	yes	yes	no	yes	no	yes	yes	yes	no	yes	yes	d	a	sa	sa	sa	n	not refuse	students
>31	>29	female	married	don't know	don't know	don't know	don't know	don't know	don't know	don't know	don't know	don't know	don't know	don't know	yes	no	no	no	yes	yes	no	no	yes	yes	yes	yes	yes	yes	no	yes	yes	d	sa	sa	sa	sa	d	not refuse	students
29-31	>29	female	single	yes	no	yes	yes	yes	yes	yes	no	yes	no	yes	yes	yes	yes	yes	yes	yes	yes	yes	yes	yes	no	yes	yes	yes	no	yes	yes	a	a	a	sa	sa	d	not refuse	postgraduate
>31	>29	male	single	yes	no	yes	no	yes	no	yes	no	no	no	yes	no	no	yes	no	no	yes	no	yes	yes	yes	yes	yes	yes	yes	no	yes	no	sd	sd	sa	sa	sa	n	not refuse	postgraduate
>31	>29	male	married	yes	yes	yes	yes	yes	yes	yes	no	no	yes	yes	yes	yes	yes	yes	no	yes	no	yes	yes	yes	yes	yes	yes	yes	no	yes	yes	a	sa	sa	sa	sa	n	not refuse	postgraduate
26-28	<29	female	married	yes	no	yes	yes	yes	no	no	no	yes	yes	yes	no	no	yes	no	yes	yes	no	yes	no	yes	yes	yes	yes	no	no	no	no	n	n	a	sa	sa	n	not refuse	postgraduate
26-28	<29	female	single	yes	yes	yes	yes	yes	don't know	don't know	no	don't know	yes	don't know	yes	yes	yes	yes	yes	yes	yes	yes	yes	yes	yes	yes	yes	yes	no	yes	no	n	sa	sa	sa	sa	d	not refuse	postgraduate
26-28	<29	male	single	yes	no	yes	yes	yes	yes	yes	no	yes	no	yes	yes	yes	yes	no	yes	yes	yes	yes	yes	yes	no	yes	yes	yes	yes	no	yes	n	sa	sa	sa	sa	d	not refuse	postgraduate
26-28	<29	female	married	yes	no	yes	yes	don't know	don't know	yes	yes	yes	yes	yes	yes	yes	yes	yes	yes	yes	yes	yes	yes	yes	yes	no	no	yes	no	no	no	sd	a	a	a	a	d	not refuse	postgraduate
26-28	<29	female	single	yes	no	yes	yes	yes	no	yes	no	yes	yes	don't know	yes	no	yes	no	no	yes	yes	yes	no	yes	no	yes	yes	yes	no	yes	no	n	n	n	n	n	n	not refuse	postgraduate
26-28	<29	female	married	yes	don't know	yes	yes	don't know	no	no	no	no	yes	yes	yes	yes	yes	no	no	no	no	yes	yes	yes	no	no	no	yes	no	yes	no	n	n	sa	sa	sa	d	not refuse	postgraduate
26-28	<29	male	single	yes	no	yes	no	no	no	no	no	yes	no	yes	yes	no	yes	yes	yes	yes	yes	yes	yes	no	yes	yes	yes	yes	yes	yes	yes	n	a	sa	sa	sa	sd	not refuse	postgraduate
26-28	<29	female	married	yes	don't know	yes	yes	yes	yes	don't know	don't know	don't know	don't know	yes	no	no	yes	no	no	yes	no	no	no	yes	no	yes	no	no	no	no	no	n	n	a	sa	n	n	not refuse	postgraduate
29-31	>29	male	single	yes	don't know	don't know	don't know	don't know	don't know	don't know	no	don't know	don't know	don't know	no	no	no	no	yes	no	no	no	no	no	yes	yes	yes	yes	yes	yes	yes	n	n	sa	sa	sa	n	not refuse	postgraduate
>31	>29	male	single	yes	don't know	yes	yes	yes	yes	yes	no	yes	yes	yes	yes	no	yes	yes	no	yes	yes	yes	no	yes	yes	yes	yes	yes	yes	yes	yes	a	sa	sa	sa	sa	d	not refuse	postgraduate
26-28	<29	male	single	yes	don't know	yes	yes	don't know	yes	yes	yes	yes	yes	yes	yes	yes	yes	yes	yes	yes	yes	yes	yes	yes	yes	yes	yes	yes	yes	yes	yes	n	sa	sa	sa	sa	d	not refuse	postgraduate
>31	>29	male	single	yes	don't know	yes	don't know	don't know	don't know	don't know	don't know	don't know	yes	yes	yes	yes	yes	yes	yes	yes	yes	yes	yes	yes	no	yes	no	yes	no	no	no	a	a	a	a	a	a	refusal	postgraduate
29-31	>29	male	single	yes	no	yes	yes	don't know	no	don't know	no	yes	yes	yes	yes	yes	yes	yes	yes	yes	yes	yes	yes	yes	yes	yes	yes	yes	yes	yes	yes	a	d	sa	sa	sa	sd	not refuse	postgraduate
26-28	<29	male	single	yes	no	yes	yes	no	no	no	no	no	yes	yes	no	no	yes	yes	yes	yes	yes	yes	no	yes	yes	yes	no	yes	no	no	no	n	a	sa	sa	sa	n	not refuse	postgraduate
>31	>29	male	single	yes	no	yes	yes	no	no	no	yes	yes	yes	yes	yes	no	yes	yes	yes	yes	yes	yes	no	yes	yes	yes	yes	yes	yes	yes	no	n	a	sa	sa	a	n	not refuse	postgraduate
>31	>29	male	single	yes	don't know	yes	yes	don't know	yes	don't know	don't know	yes	don't know	yes	no	no	no	no	no	no	no	no	no	no	yes	yes	yes	yes	no	yes	yes	n	d	sa	sa	sa	n	not refuse	postgraduate
29-31	>29	male	married	yes	yes	yes	yes	yes	yes	yes	no	yes	yes	yes	yes	yes	yes	yes	yes	yes	yes	yes	yes	yes	yes	yes	yes	yes	no	yes	yes	sa	sa	sa	sa	sa	sa	refusal	postgraduate
>31	>29	male	married	yes	no	no	no	no	no	no	no	no	yes	yes	yes	no	yes	no	no	yes	yes	yes	no	yes	yes	no	no	yes	no	no	no	a	n	sa	sa	sa	n	not refuse	postgraduate
>31	>29	male	married	yes	don't know	yes	yes	don't know	yes	don't know	yes	yes	yes	yes	yes	yes	yes	no	yes	no	yes	yes	no	yes	no	yes	no	no	no	yes	yes	n	n	n	n	n	n	not refuse	postgraduate
>31	>29	male	single	yes	no	yes	yes	yes	yes	yes	no	no	yes	yes	yes	yes	yes	yes	yes	yes	yes	yes	no	yes	yes	yes	no	yes	yes	yes	yes	a	a	n	sa	sa	a	refusal	postgraduate
29-31	>29	male	single	no	no	yes	yes	don't know	don't know	don't know	don't know	yes	yes	yes	yes	yes	yes	yes	yes	yes	yes	yes	yes	yes	yes	yes	yes	yes	no	no	yes	n	a	a	a	a	sd	not refuse	postgraduate
>31	>29	male	single	yes	don't know	yes	yes	yes	yes	yes	yes	yes	yes	yes	yes	yes	yes	yes	yes	yes	no	no	yes	yes	yes	yes	yes	yes	yes	yes	yes	n	a	sa	sa	a	a	refusal	postgraduate
>31	>29	male	single	yes	no	yes	yes	yes	yes	yes	don't know	yes	no	no	yes	yes	yes	yes	yes	yes	yes	yes	no	yes	yes	yes	yes	yes	no	yes	yes	n	d	a	sa	a	d	not refuse	postgraduate
>31	>29	female	married	yes	don't know	yes	yes	yes	yes	yes	yes	no	yes	yes	yes	yes	yes	yes	yes	yes	yes	yes	yes	yes	yes	yes	no	yes	yes	yes	yes	n	sa	sa	sa	sa	sd	not refuse	postgraduate
>31	>29	female	married	yes	no	yes	yes	no	no	yes	no	yes	yes	yes	no	no	yes	no	no	yes	no	no	no	no	no	no	no	yes	no	yes	no	n	a	a	a	a	d	not refuse	postgraduate
>31	>29	male	married	yes	yes	yes	yes	yes	don't know	no	no	yes	yes	yes	no	no	yes	yes	yes	yes	no	yes	yes	yes	yes	yes	no	yes	no	yes	yes	a	n	a	a	sa	d	not refuse	postgraduate
29-31	>29	female	single	yes	no	yes	yes	yes	no	yes	yes	yes	yes	yes	yes	yes	yes	yes	yes	yes	yes	yes	yes	yes	yes	yes	yes	yes	yes	yes	yes	a	sa	a	a	sa	d	not refuse	postgraduate
>31	>29	male	married	yes	no	yes	yes	yes	yes	yes	yes	no	yes	yes	yes	yes	yes	yes	yes	yes	yes	yes	yes	yes	yes	yes	no	yes	yes	yes	yes	sa	a	sa	sa	sa	sd	not refuse	postgraduate
29-31	>29	female	married	yes	no	don't know	yes	no	yes	yes	no	yes	yes	yes	yes	yes	yes	yes	no	yes	yes	no	yes	yes	yes	yes	no	yes	no	yes	yes	sa	sd	sa	sa	sa	sd	not refuse	postgraduate
>31	>29	female	married	yes	don't know	yes	yes	yes	no	yes	no	no	yes	yes	yes	no	yes	no	no	no	no	no	no	yes	yes	yes	no	yes	yes	yes	yes	n	a	sa	sa	sa	sd	not refuse	postgraduate
26-28	<29	male	single	yes	no	yes	yes	yes	yes	yes	yes	yes	yes	yes	yes	yes	yes	yes	yes	yes	yes	yes	yes	yes	yes	yes	yes	yes	no	yes	yes	d	sa	sa	sa	sa	sa	refusal	postgraduate
>31	>29	male	married	yes	no	yes	yes	yes	no	yes	no	don't know	yes	yes	yes	yes	yes	no	no	yes	yes	yes	no	yes	no	yes	yes	yes	no	yes	no	a	a	sa	sa	sa	n	not refuse	postgraduate
>31	>29	female	married	yes	yes	yes	yes	yes	yes	yes	yes	yes	yes	yes	yes	yes	yes	yes	yes	yes	yes	yes	yes	yes	yes	yes	yes	yes	yes	yes	yes	d	a	a	sa	sa	d	not refuse	postgraduate
>31	>29	male	married	yes	don't know	yes	yes	yes	yes	yes	yes	no	yes	yes	yes	yes	yes	no	yes	yes	yes	yes	no	yes	yes	yes	no	yes	yes	yes	yes	n	a	sa	sa	sa	d	not refuse	postgraduate
>31	>29	male	married	yes	no	yes	yes	yes	yes	yes	yes	yes	yes	yes	yes	no	yes	yes	yes	yes	yes	yes	yes	yes	yes	yes	yes	yes	yes	yes	yes	n	a	sa	sa	n	d	not refuse	postgraduate
>31	>29	male	married	yes	don't know	yes	yes	yes	no	yes	yes	yes	yes	yes	yes	yes	yes	yes	yes	yes	yes	yes	yes	yes	yes	yes	no	yes	yes	yes	yes	sd	sd	sa	sa	sa	n	not refuse	postgraduate
>31	>29	male	married	yes	no	yes	yes	yes	don't know	don't know	no	no	yes	yes	yes	yes	yes	yes	yes	yes	yes	yes	yes	yes	yes	yes	no	yes	no	yes	yes	sa	a	a	a	a	sd	not refuse	postgraduate
>31	>29	male	married	yes	yes	yes	yes	yes	yes	no	yes	no	yes	yes	yes	yes	yes	yes	yes	yes	yes	yes	yes	yes	yes	yes	yes	yes	yes	yes	yes	sd	sa	sa	sa	sa	sd	not refuse	postgraduate
>31	>29	male	married	yes	don't know	yes	yes	don't know	no	no	don't know	don't know	yes	yes	yes	no	yes	no	no	yes	yes	yes	no	yes	yes	no	no	yes	no	no	no	a	n	a	sa	a	sd	not refuse	postgraduate
>31	>29	male	married	yes	no	yes	yes	no	don't know	yes	no	don't know	yes	yes	no	no	yes	yes	no	yes	no	yes	no	yes	yes	yes	no	yes	no	yes	no	sa	n	sa	sa	sa	a	refusal	postgraduate
>31	>29	male	married	yes	no	yes	yes	yes	yes	yes	yes	no	yes	yes	yes	no	yes	yes	yes	no	yes	yes	yes	yes	yes	yes	no	yes	no	yes	no	a	a	a	sa	a	d	not refuse	postgraduate
29-31	>29	female	married	yes	don't know	yes	yes	yes	don't know	yes	yes	yes	yes	yes	yes	yes	yes	no	no	yes	yes	yes	no	no	yes	yes	no	yes	yes	yes	yes	d	sa	sa	sa	sa	d	not refuse	postgraduate
29-31	>29	male	married	yes	don't know	yes	yes	don't know	don't know	don't know	yes	yes	yes	yes	yes	yes	yes	yes	yes	yes	yes	no	no	yes	yes	no	no	no	yes	no	no	a	d	d	a	d	sd	not refuse	postgraduate
>31	>29	male	married	yes	no	yes	yes	don't know	don't know	yes	yes	yes	yes	yes	yes	no	yes	no	yes	yes	yes	yes	no	yes	yes	yes	yes	yes	yes	yes	no	a	sa	sa	sa	sa	sd	not refuse	postgraduate
29-31	>29	male	married	yes	don't know	yes	yes	don't know	no	yes	no	no	yes	yes	yes	yes	yes	yes	yes	yes	yes	yes	yes	yes	yes	yes	no	yes	no	yes	yes	sa	a	sa	sa	sa	sd	not refuse	postgraduate
>31	>29	male	married	yes	yes	yes	yes	yes	yes	yes	yes	yes	yes	yes	yes	yes	yes	yes	yes	yes	yes	no	no	yes	yes	yes	no	no	no	no	no	sa	d	sa	sa	sa	d	not refuse	postgraduate
